# Supplementary material for: Exploration of Novel Biomarkers for Neurodegenerative Diseases Using Proteomic Analysis and Ligand-Binding Assays
Source: Biomedicines. 2024 Dec 9;12(12):2794. doi: 10.3390/biomedicines12122794 (PMC11673003; doi:10.3390/biomedicines12122794)
Supplement: Supplementary file 1 [file biomedicines-12-02794-s001.zip]

Archive with 1 entries (1 files):
- biomedicines-3331442-supplementary.pdf
